# Supplementary material for: CRISPR/nCas9-Based Genome Editing on GM2 Gangliosidoses Fibroblasts via Non-Viral Vectors
Source: Int J Mol Sci. 2022 Sep 14;23(18):10672. doi: 10.3390/ijms231810672 (PMC9505638; doi:10.3390/ijms231810672)
Supplement: Supplementary file 1 [file ijms-23-10672-s001.zip]

Archive with 1 entries (1 files):
- ijms-1905209-supplementary.pdf
